# Supplementary material for: Preparation of Polystyrene Nanoparticles with Environmental Relevance Using a Gradual Degradation Method
Source: Polymers (Basel). 2025 Jun 19;17(12):1715. doi: 10.3390/polym17121715 (PMC12197181; doi:10.3390/polym17121715)
Supplement: Supplementary file 1 [file polymers-17-01715-s001.zip]

Archive with 1 entries (1 files):
- polymers-3689812-supplementary.pdf
